# Supplementary material for: Plants used for making recreational tea in Europe: a review based on specific research sites
Source: J Ethnobiol Ethnomed. 2013 Aug 13;9:58. doi: 10.1186/1746-4269-9-58 (PMC3852985; doi:10.1186/1746-4269-9-58)
Supplement: Additional file 1 — Aggregate table containing all details (including species not listed in the tables and URs for every specific regions). [file 1746-4269-9-58-S1.xls]

## Sheet: plants
						Eastern Europe											Central Europe							South Europe
Family	Scientific plant name	RU1	RU2*	RU3*	RU4	ES1	ES2	ES3	ES4	LT1	BY1	UA1	UA2	PL1	PL2	BG1	BG2	RO1	KS1	KS2	SE	IA	IV	SP1CP	SP2PI	SP3Basq	SP4M	SP5SAN	SP6PIC	PT	Total reg.	Counted UR	x=1	Total UR	Parts used
Adiantaceae	Adianthum capillus-venerisL.																						x								1	0	1	1	aerial parts
Adiantaceae	Ceterach officinarum DC																						x								1	0	1	1	aerial parts
Adoxaceae	Sambucus nigra L.												x	19	x					1	x		x								6	20	4	24	flowers
Adoxaceae	Sambucus spp.															1	1														2	2	0	2	flowers
Adoxaceae	Viburnum opulus L.													1																	1	1	0	1	fruits
Apiaceae	Carum carvi L.					4	4		7	1	2	3						28													7	49	0	49	seeds, aerial parts
Apiaceae	Daucus carota L.						1																								1	1	0	1	leaves
Apiaceae	Foeniculum vulgare Mill.																										1		2	23	3	26	0	26	fruits
Apiaceae	Physospermum cornubiense (L.) DC.																													3	1	3	0	3	leaves
Aspleniaceae	Asplenium trichomanes L.																						x								1	0	1	1	aerial parts
Asteraceae	Achillea millefolium L.						4					2		8							x			3	1				6	2	8	26	1	27	inflorescenses, aerial parts, roots
Asteraceae	Antennaria dioica (L.) Gaertn.					1																									1	1	0	1	inflorescenses
Asteraceae	Artemisia absinthium L.													19																	1	19	0	19	aerial parts
Asteraceae	Artemisia campestris L.																										1				1	1	0	1	flowering shoots
Asteraceae	Artemisia glacialis L.																					x									1	0	1	1	flowering aerial parts
Asteraceae	Artemisia umbelliformis Lam.																					x									1	0	1	1	flowering aerial parts
Asteraceae	Bidens aurea (Aiton) Sherff																							2			16			3	3	21	0	21	leaves
Asteraceae	Calendula officinalis L.									1			x			2															3	3	1	4	inflorescenses
Asteraceae	Centaurea cyanus L.													2																	1	2	0	2	inflorescences
Asteraceae	Chamaemelum nobile (L.) All.																							17	26	2	8	4	34	13	7	104	0	104	inflorescences
Asteraceae	Cichorium intybus L.																				x		x								2	0	2	2	aerial parts, whorls
Asteraceae	Cynara cardunculus subsp. scolymus (L.) Hayek.																						x								1	0	1	1	leaves, receptacles
Asteraceae	Helichrysum stoechas (L.) Moench																							5							1	5	0	5	flowering shoots
Asteraceae	Inula montana L.																										3				1	3	0	3	flowering shoots
Asteraceae	Inula salicina L.																										3				1	3	0	3	flowering shoots
Asteraceae	Jasonia glutinosa (L.) DC.																										6				1	6	0	6	flowering shoots
Asteraceae	Jasonia tuberosa (L.) DC.																										4				1	4	0	4	flowering shoots
Asteraceae	Leucanthemum vulgare (Vaill.) Lam.												x								x										2	0	2	2	flowering aerial parts
Asteraceae	Matricaria chamomilla L.														x						x		x							2	4	1	3	4	flowering aerial parts
Asteraceae	Matricaria matricarioides (Less.) Porter								1																					8	2	9	0	9	inflorescences
Asteraceae	Matricaria spp.						9	2	4	1	6		x	15					4	3											9	44	1	45	inflorescences, aerial parts
Asteraceae	Solidago virgaurea L.																										5				1	5	0	5	flowering shoots
Asteraceae	Tagetes spp.												x																		1	0	1	1	inflorescence
Asteraceae	Taraxacum officinale aggr.												x	1							x										3	1	2	3	(fresh) inflorescences
Asteraceae	Tussilago farfara L.									1							1						x								3	2	1	3	leaves
Betulaceae	Betula spp.													3																	1	3	0	3	buds, young leaves
Boraginaceae	Borago officinalis L.																						x								1	0	1	1	aerial parts
Boraginaceae	Echium vulgare L.																					x									1	0	1	1	flowers
Boraginaceae	Lithospermum officinale L.																							4							1	4	0	4	aerial parts (plant should be fructified)
Boraginaceae	Pulmonaria spp.		x										x																		2	0	2	2
Chenopodiaceae	Chenopodium ambrosioides L.																											x			1	0	1	1	aerial parts
Cornaceae	Cornus mas L.															1															1	1	0	1
Corylaceae	Corylus sp.															1															1	1	0	1	leaves, bark of young plants
Cupressaceae	Juniperus spp.															2															1	2	0	2
Equisetaceae	Equisetum arvese L.													11	x																2	10	1	11	aerial parts
Ericaceae	Calluna vulgaris L.										1																				1	1	0	1	flowers, aerial parts
Ericaceae	Vaccinium oxycoccos L.													2																	1	2	0	2	fruits
Ericaceae	Vaccinium myrtillus L.					2			1	1	1			6						4	x										7	15	1	16	aerial parts, fruits, flowers, leaves
Ericaceae	Vaccinium vitis-idaea L.					1	2		3					1																	4	7	0	7	flowers, aerial parts, fruits
Euphorbiaceae	Mercurialis annua L.																						x								1	0	1	1	aerial parts
Fabaceae	Glycyrrhiza glabra L.																						x								1	0	1	1	roots
Fabaceae	Pterospartum tridentatum (L.) Willk.																								1					10	2	11	0	11	flowering shoots
Fabaceae	Trifolium pratense L.					1							x																		2	1	1	2	inflorescences
Fabaceae	Trifolium repens L.													1																	1	1	0	1	inflorescences
Fabaceae	Trifolium spp.						1				2																				2	3	0	3	inflorescences
Gentianaceae	Centaurium erythraea Rafn.									1	4										x										3	5	1	6	flowering aerial parts
Gentianaceae	Centaurium spp.															2	1														2	3	0	3
Gentianaceae	Gentiana lutea L.																				x										1	0	1	1	roots
Grossulariaceae	Ribes nigrum L.							7					x	1																	3	8	1	9	leaves, steems, fruits
Grossulariaceae	Ribes spicatum E. Robson													1																	1	1	0	1	leaves, steems, fruits
Grossulariaceae	Ribes spp.		x	x																											2	0	2	2	leaves
Hypericaceae	Hypericum montanum L.																				x										1	0	1	1	flowering aerial parts
Hypericaceae	Hypericum perforatum L.				x					1	7	3	x	21	x	2	1														9	35	3	38	aerial parts
Lamiaceae	Ballota nigra L.													2									x								2	2	1	3	aerial parts, leaves
Lamiaceae	Calamintha nepeta (L.) Savi																													17	1	17	0	17	flowering shoots
Lamiaceae	Glechoma hederacea L.																													23?	1	23	0	23	leaves
Lamiaceae	Lamium album L.					1																									1	1	0	1	aerial parts
Lamiaceae	Leonurus cardiaca L.										1																				1	1	0	1	aerial parts
Lamiaceae	Marrubium incanum Desr.																						x								1	0	1	1	aerial parts
Lamiaceae	Marrubium vulgare L.																						x								1	0	1	1	aerial parts
Lamiaceae	Melissa officinalis L.									1	5		x								x				1					47	6	54	2	56	flowering aerial parts
Lamiaceae	Melissa spp.			x				1								1				1											4	3	1	4	aerial parts
Lamiaceae	Mentha aquatica L.						1							1																6	3	8	0	8	aerial parts
Lamiaceae	Mentha arvensis L.													4				11									2				3	17	0	17	aerial parts
Lamiaceae	Mentha longifolia (L.) L.													7				3	3	1	x										5	14	1	15	aerial parts
Lamiaceae	Mentha pulegium L.																							1			19	3		6	4	29	0	29	flowering shoots
Lamiaceae	Mentha spicata L.																				x							x		3	3	3	2	5	flowering aerial parts
Lamiaceae	Mentha spp	x		x	x	4	7	5	1	1	10	1	x			1															12	30	4	34	aerial parts
Lamiaceae	Mentha x gentilis L.																													55?	1	55	0	55	leaves
Lamiaceae	Mentha x piperita L.								1					x	x												1			24	5	26	2	28	aerial parts
Lamiaceae	Origanum heracleoticum L.																						x								1	0	1	1	flowering aerial parts
Lamiaceae	Origanum vulgare L.		x	x		2				1	2	1		2		4	1	6	2	7	x			1	2		2		3	2	18	38	3	41	aerial parts
Lamiaceae	Salvia officinalis L.															1							x								2	1	1	2	leaves
Lamiaceae	Sideritis hirsuta L.																										4				1	4	0	4	flowering shoots
Lamiaceae	Sideritis hyssopifolia L.																							9	2				45		3	56	0	56	flowering shoots
Lamiaceae	Teucrium chamaedrys L.																		1	3											2	4	0	4	aerial parts
Lamiaceae	Thymus pulegioides L.													2				4			x			3				2	6	3	7	20	1	21	aerial parts
Lamiaceae	Thymus serpyllum L.	x				1	8	1		2	9		x	6		3	1														10	31	2	33	aerial parts
Lamiaceae	Thymus zygis L.																										1				1	1	0	1	aerial parts
Lamiaceae	Thymus vulgaris L.																	3									1				2	4	0	4	aerial parts
Lamiaceae	Ocimum basilicum L.															1															1	1	0	1
Lauraceae	Laurus nobilis L.																						x								1	0	1	1	leaves
Liliaceae	Paris quadrifolia L.															1															1	1	0	1
Malvaceae	Malva sylvestris L.																						x								1	0	1	1	aerial parts
Moraceae	Ficus carica L.																						x								1	0	1	1	pseudofruits
Moraceae	Morus spp.																		2	1											2	3	0	3	leaves
Oenotheraceae	Epilobium angustifolium L.		x									1	x																		3	1	2	3	leaves
Orchidaceae	Orchis sp.															1															1	1	0	1	roots
Paeoniaceae	Paeonia officinalis L.												x																		1	0	1	1	petals (not flowers)
Pinaceae	Pinus sylvestris L.					1			1																						2	2	0	2	young shoots
Pinaceae	Pinus sp.															1															1	1	0	1	sprout tops
Plantaginaceae	Veronica allionii Vill.																					x									1	0	1	1	aerial parts
Plantaginaceae	Plantago spp.															1	1														2	2	0	2	flowers
Poaceae	Agropyron repens L.												x										x								2	0	2	2	rhizome
Polygonaceae	Rumex acetosa L.													1																	1	1	0	1	aerial parts
Primulaceae	Primula spp.					3	4						x			3															4	10	1	11	flowers, aerial parts
Primulaceae	Primula veris L.																	3													1	3	0	3	flowers, aerial parts
Pyrolaceae	Pyrola rotundifolia L.						1																								1	1	0	1	aerial parts
Rosaceae	Alchemilla vulgaris L.																				x										1	0	1	1	flowering aerial parts
Rosaceae	Crataegus monogyna Jacq.																				x	x									2	0	2	2	flowering aerial parts; leaves; fruits
Rosaceae	Crataegus oxyacantha L.				x											2															2	2	1	3	fruit, flowers
Rosaceae	Crataegus pentagyna Waldst. & Kit. ex Willd.																				x										1	0	1	1	flowering aerial parts
Rosaceae	Crataegus spp.												x	3				1		1											4	5	1	6	flowers, fruits
Rosaceae	Cydonia oblonga Mill.																		1												1	1	0	1	leaves
Rosaceae	Filipendula sp.										1																				1	1	0	1	inflorescence
Rosaceae	Fragaria vesca L.					2		2	11	2	1		x	11																	7	29	1	30	flowers, leaves, fruits, aerial parts
Rosaceae	Malus domestica Borkh.						1	5	7	1			x	x									x								7	14	3	17	Flowers, leaves, peels, fruits, one year old twigs
Rosaceae	Malus sylvestris Mill.													2					4	2											3	8	0	8	fruits
Rosaceae	Prunus × domestica L.								1				x																		2	1	1	2	flowers
Rosaceae	Prunus cerasus L.							1	1	1			x																		4	3	1	4	leaves, flowers, one year old twigs
Rosaceae	Prunus insititia L.							1																							1	1	0	1	leaves
Rosaceae	Prunus spinosa L.													1		1															2	2	0	2	fruits
Rosaceae	Pyrus pyraster (L.) Du Roi												x																		1	0	1	1	one year old twigs
Rosaceae	Rosa canina L.			x									x	8		2			5	3	x	x									8	18	4	22	flowers, leaves, peels, fruits
Rosaceae	Rosa rugosa Thunb.												x	2																	2	2	1	3	fruits, flowers
Rosaceae	Rosa sp.												x																		1	0	1	1	Petals or flowers
Rosaceae	Rubus chamaemorus L.					1																									1	1	0	1	flowers, fruits
Rosaceae	Rubus idaeus L.		x	x		3		5	9	2	2		x	28		1		3													11	53	3	56	twigs, aerial parts, fruits, leaves
Rosaceae	Rubus spp. (R. caesius L. and/or R. plicatus Weihe &Nees)												x	1		1															3	2	1	3	leaves, aerial parts
Rosaceae	Sorbus aucuparia L.					1			1																						2	2	0	2	fruits
Scropulariaceae	Verbascum spp.					2																									1	2	0	2	flowers
Tiliaceae	Tilia cordata Mill.												x									x			1		1			x	5	2	3	5	bark and complete inflorescence, including the bract that makes the fruits fly
Tiliaceae	Tilia platyphllos Scop.																								1		4			28	3	33	0	33	complete inflorescence, including the bract that makes the fruits fly
Tiliaceae	Tilia spp.					3	3	1	7	4	6	2	x	36		3		28	7	3	x										14	103	2	105	complete inflorescence, including the bract that makes the fruits fly
Umbelliferae	Levisticum officinale W.D.J. Koch											1																			1	1	0	1
Urticaceae	Parietaria diffusa M.et K.										1																				1	1	0	1	aerial parts
Urticaceae	Urtica dioica L.													11							x	x									3	11	3	14	stems, flowering aerial parts; leaves
Urticaceae	Urtica urens L.													1																	1	1	0	1	aerial parts
Valerianaceae	Valeriana officinalis L.					1	3																								2	4	0	4	flowers, radix, leaves
Verbenaceae	Aloysia citriodora Palau																								1					14	2	15	0	15	aerial parts
Violaceae	Viola arvensis Murray													2																	1	2	0	2	aerial parts
Violaceae	Viola tricolor L.													5																	1	5	0	5	aerial parts
